# Supplementary material for: Anaemia among females in child-bearing age: Relative contributions, effects and interactions of α- and β-thalassaemia
Source: PLoS One. 2018 Nov 2;13(11):e0206928. doi: 10.1371/journal.pone.0206928 (PMC6214573; doi:10.1371/journal.pone.0206928)
Supplement: S1 File — (XLSX) [file pone.0206928.s001.xlsx]

## Sheet: Data set_Anaemia in child beari
AGE	Number of Children	Living District	Hb at the antinatal visit	ETHNICITY	Mother's Education Level	Mother's Occupation	Monthly Family Income	Family History of Thalassaemia	RBC COUNT new (/Mcl)	FBC Hb new (g/dl)	HCT new	MCV new (fl)	MCH new (pg)	MCHC new (g/dl)	RDW new	PLATELETS new (/Mcl)	Serum Ferritin New	HbA% New	HbF% New	HbA2 % New	HBE % New	HPLC Results Conclussion New	Alpha thalassaemia genotype	Thalassaemia status	Final Complete Diagnosis	Mode of Delivery	Gestational Age (Weeks)	Sex of the born baby	Birth weight of the baby (grams)
36	3	Gampaha	9.2	Sinhala	Grade 6-10	Unemployed	25000-50000	No	4.59	12.2	37.1	80.7	26.6	33	11.9	222	#NULL!	#NULL!	#NULL!	#NULL!	#NULL!	#NULL!	#NULL!	#NULL!	No anaemia	NVD	39	Female	2500
36	2	Kurunagala	9.3	Sinhala	Grade 6-10	Unemployed	25000-50000	Yes	5.15	10.4	34.5	67.1	20.2	30.1	11.6	203	26.5	95	0	5	0	Beta thalassaemia Trait	#NULL!	Beta thalassaemia Trait	Borderline IDA + Beta Thal trait	NVD	40	Female	4560
21	1	Colombo	10.6	Sinhala	Grade 6-10	Unskilled	10000-25000	No	4.45	5.45	23.3	52.4	12.3	23.4	13.1	373	5.2	98.6	0	1.4	0	#NULL!	#NULL!	No Thalassaemia	IDA	Forceps	39	Female	2700
39	3	Gampaha	10.6	Tamil	Grade 6-10	Skilled	25000-50000	No	4.4	12.1	36.1	82	27.5	33.5	11.8	381	#NULL!	#NULL!	#NULL!	#NULL!	#NULL!	#NULL!	#NULL!	#NULL!	No anaemia	NVD	40	Female	3340
30	2	Gampaha	10.4	Sinhala	Grade 6-10	Unemployed	25000-50000	No	4.58	12.6	37.8	82.5	27.5	33.3	10.7	296	#NULL!	#NULL!	#NULL!	#NULL!	#NULL!	#NULL!	#NULL!	#NULL!	No anaemia	NVD	40	Female	3680
39	3	Gampaha	10.3	Sinhala	A/L	Unemployed	>100000	No	4.19	10.8	33.1	79	25.7	32.5	11.4	367	8.5	97.9	0	2.1	0	#NULL!	#NULL!	No Thalassaemia	IDA	EM-LSCS	38	Female	3820
32	1	Gampaha	10	Sinhala	A/L	Higher Professional	50000-100000	No	4.95	11.8	36.1	72.9	23.9	32.8	11.5	248	49.7	71.4	0	2.5	26.1	HbE Thal Trait	#NULL!	HbE Trait	HbE trait	EL-LSCS	38	Female	3200
29	1	Gampaha	10.6	Sinhala	Grade 6-10	Unemployed	25000-50000	No	4.85	13.2	40.3	83.1	27.1	32.7	14.9	385	#NULL!	#NULL!	#NULL!	#NULL!	#NULL!	#NULL!	#NULL!	#NULL!	No anaemia	NVD	37	Male	2540
36	1	Gampaha	10.6	Sinhala	Grade 6-10	Unemployed	50000-100000	No	4.13	13.2	37.8	91.4	32	35	9.94	267	#NULL!	#NULL!	#NULL!	#NULL!	#NULL!	#NULL!	#NULL!	#NULL!	No anaemia	NVD	40	Male	3280
36	2	Gampaha	7.9	Sinhala	Grade 6-10	Unemployed	25000-50000	No	5.01	10.4	34.8	69.5	20.8	29.9	11.8	166	43.6	97.6	0	2.4	0	#NULL!	Alpha 3.7/ Alpha 3.7 HOMOZY	Alpha 3.7/ Alpha 3.7 HOMOZY	Alpha 3.7 HOMOZY	#NULL!	39	Female	2900
30	2	Gampaha	10	Sinhala	Grade 6-10	Unemployed	25000-50000	No	4.51	11.7	35.6	79.1	26	32.9	11.6	269	11.4	97.7	0	2.3	0	#NULL!	#NULL!	No Thalassaemia	IDA	EM-LSCS	40	Female	3140
32	2	Gampaha	10.6	Sinhala	A/L	Unemployed	50000-100000	No	4.19	12.2	36.4	87	29.2	33.6	10.7	287	#NULL!	#NULL!	#NULL!	#NULL!	#NULL!	#NULL!	#NULL!	#NULL!	No anaemia	EM-LSCS	40	Female	3200
29	1	Gampaha	10.7	Sinhala	Grade 6-10	Unemployed	25000-50000	No	4.77	13.6	40.1	84.1	28.5	33.9	11.5	279	#NULL!	#NULL!	#NULL!	#NULL!	#NULL!	#NULL!	#NULL!	#NULL!	No anaemia	EM-LSCS	41	Female	3450
34	4	Gampaha	10.9	Other	Grade 6-10	Unemployed	10000-25000	No	3.73	11.1	31.5	84.5	29.6	35.1	9.92	204	34.7	97.2	0	2.8	0	#NULL!	#NULL!	No Thalassaemia	No Diagnosis	NVD	#NULL!	Male	3180
24	1	Gampaha	10.5	Sinhala	A/L	Unemployed	25000-50000	No	4.15	11.4	34.4	82.9	27.9	33.3	11.1	233	10.3	97	0.3	2.7	0	#NULL!	#NULL!	No Thalassaemia	IDA	NVD	40	Female	3100
33	2	Nuwara eliya	9.1	Sinhala	A/L	Unemployed	25000-50000	No	4.27	11.4	34	79.7	26.7	33.5	11.3	178	31.3	97.4	0	2.6	0	#NULL!	#NULL!	No Thalassaemia	No Diagnosis	#NULL!	39	Female	3320
19	1	Gampaha	8.4	Sinhala	Grade 6-10	Unemployed	25000-50000	No	4.8	13.2	40	83.4	27.6	33	12.2	219	#NULL!	#NULL!	#NULL!	#NULL!	#NULL!	#NULL!	#NULL!	#NULL!	No anaemia	NVD	36	Male	2420
34	3	Gampaha	10.5	Sinhala	A/L	Unemployed	50000-100000	No	4.17	10.3	33	79.1	24.8	31.3	14.3	238	21.8	97.5	0	2.5	0	#NULL!	#NULL!	No Thalassaemia	Borderline IDA	NVD	41	Female	2700
25	1	Gampaha	10.9	Muslim	A/L	Skilled	25000-50000	No	5.91	11.7	39	66	19.8	30	14	227	24	97.7	0	2.3	0	#NULL!	#NULL!	No Thalassaemia	Borderline IDA	NVD	38	Male	2660
35	2	Gampaha	10.6	Sinhala	A/L	Unemployed	25000-50000	No	4.79	12	37.6	78.5	25	31.8	12.3	277	#NULL!	95.6	0	1.2	#NULL!	#NULL!	Alpha 3.7/ AlphaAlpha HETERO	Alpha 3.7/ AlphaAlpha HETERO	Alpha 3.7 HETERO	EM-LSCS	#NULL!	Male	#NULL!
27	2	Gampaha	10.3	Sinhala	Grade 6-10	Unemployed	25000-50000	No	6.32	11.7	40	63.3	18.4	29.1	12.1	287	111.3	94.9	0.3	4.8	0	Beta thalassaemia Trait	#NULL!	Beta thalassaemia Trait	Beta thal trait with high ferritin	#NULL!	#NULL!	Female	3300
35	1	Gampaha	10.7	Muslim	Grade 6-10	Unemployed	>100000	No	4.43	12.8	37.8	85.3	28.9	33.9	10.3	291	#NULL!	#NULL!	#NULL!	#NULL!	#NULL!	#NULL!	#NULL!	#NULL!	No anaemia	EL-LSCS	37	Female	2520
34	2	Kandy	10.5	Sinhala	A/L	Unemployed	25000-50000	No	4.79	12.9	38.7	80.8	26.9	33.3	10.7	220	#NULL!	#NULL!	#NULL!	#NULL!	#NULL!	#NULL!	#NULL!	#NULL!	No anaemia	Vacuum	38	Male	3100
16	1	Gampaha	7.9	Sinhala	Grade 6-10	Unemployed	10000-25000	No	4.57	12.4	37.1	81.3	27.2	33.4	11	296	#NULL!	#NULL!	#NULL!	#NULL!	#NULL!	#NULL!	#NULL!	#NULL!	No anaemia	NVD	40	Male	#NULL!
22	1	Colombo	8.8	Sinhala	Grade 6-10	Unemployed	10000-25000	No	5.31	15.4	44.3	83.4	29.1	34.8	10.5	323	#NULL!	#NULL!	#NULL!	#NULL!	#NULL!	#NULL!	#NULL!	#NULL!	No anaemia	EM-LSCS	40	Male	3200
20	1	Gampaha	8.6	Sinhala	Grade 6-10	Unemployed	25000-50000	No	4.39	11.9	36.8	83.9	27	32.2	11.4	211	18.1	97.4	0	2.6	0	#NULL!	Alpha 3.7/ AlphaAlpha HETERO	Alpha 3.7/ AlphaAlpha HETERO	Borderline IDA + Alpha 3.7 HETERO	NVD	39	Male	2980
32	2	Gampaha	9.5	Sinhala	Grade 6-10	Unemployed	25000-50000	No	4.15	11.4	35.7	86.1	27.4	31.8	11.8	226	11.8	96.8	0	2.4	0	#NULL!	Alpha 4.2/ AlphaAlpha HETERO	Alpha 4.2/ AlphaAlpha HETERO	IDA + Alpha 4.2 HETERO	NVD	40	Male	3000
47	3	Kandy	10.3	Sinhala	Grade 6-10	Unskilled	25000-50000	No	4.09	11	33.3	81.4	26.8	33	11.4	371	49	97.6	0	2.4	0	#NULL!	#NULL!	No Thalassaemia	No Diagnosis	EM-LSCS	38	Male	2850
30	1	Kegalle	10.3	Sinhala	Grade 6-10	Unskilled	25000-50000	No	4.95	12.8	39	78.8	25.8	32.8	10.7	224	#NULL!	#NULL!	#NULL!	#NULL!	#NULL!	#NULL!	#NULL!	No Thalassaemia	No Diagnosis	NVD	38	Male	3340
23	1	Gampaha	10.9	Sinhala	Grade 6-10	Unemployed	25000-50000	No	4.36	11.7	35.2	80.6	26.9	33.3	11.4	300	70.8	97.4	0	2.6	0	#NULL!	#NULL!	No Thalassaemia	No Diagnosis	NVD	39	Male	2780
35	3	Matale	8	Sinhala	Grade 6-10	Unskilled	25000-50000	No	5.03	9.37	32.8	65.1	18.6	28.6	14.6	276	5.3	98	0	2	0	#NULL!	#NULL!	No Thalassaemia	IDA	NVD	39	Male	3700
34	2	Puttlam	10.2	Sinhala	A/L	Unemployed	25000-50000	No	4	11.6	35.2	87.9	29.1	33.1	10.6	226	47.3	97.3	0	2.4	0	#NULL!	#NULL!	No Thalassaemia	No Diagnosis	EM-LSCS	40	Male	2900
41	2	Kandy	9.8	Sinhala	A/L	Unemployed	25000-50000	No	4.14	11.7	35.3	85.3	28.3	33.1	12	382	19.7	97.1	0	2.9	0	#NULL!	#NULL!	No Thalassaemia	Borderline IDA	NVD	39	Male	3360
29	1	Gampaha	10.6	Sinhala	A/L	Unemployed	25000-50000	No	4	11.9	34.7	86.9	29.8	34.3	10.9	357	37.5	97.4	0	2.6	0	#NULL!	#NULL!	No Thalassaemia	No Diagnosis	EL-LSCS	40	Male	4420
30	1	Gampaha	10.6	Sinhala	Grade 1-5	Unemployed	25000-50000	No	4.78	13	39	81.7	27.2	33.3	10.9	179	#NULL!	#NULL!	#NULL!	#NULL!	#NULL!	#NULL!	#NULL!	#NULL!	No anaemia	#NULL!	38	Male	2710
33	2	Badulla	9.1	Tamil	Grade 6-10	Unemployed	10000-25000	No	4.03	10.7	32.5	80.5	26.5	32.9	11.2	223	4.9	97	0	3	0	#NULL!	#NULL!	No Thalassaemia	IDA	#NULL!	39	Male	2600
35	2	Gampaha	10.4	Sinhala	Grade 6-10	Skilled	25000-50000	No	4.35	12.9	36.7	84.5	29.8	35.3	10.8	204	#NULL!	#NULL!	#NULL!	#NULL!	#NULL!	#NULL!	#NULL!	#NULL!	No anaemia	#NULL!	38	Male	2460
33	3	Gampaha	10.4	Sinhala	Grade 6-10	Unemployed	25000-50000	No	4.09	11.8	34.1	83.3	28.8	34.6	11.5	212	15.9	97.2	0	2.8	0	#NULL!	#NULL!	No Thalassaemia	Borderline IDA	NVD	40	Female	3180
27	2	Gampaha	10.6	Sinhala	Grade 6-10	Unemployed	25000-50000	No	4.06	11.4	32.5	79.9	28.1	35.5	10.6	229	20.1	97.2	0	2.8	0	#NULL!	#NULL!	No Thalassaemia	Borderline IDA	NVD	38	Female	2440
24	1	Gampaha	8.5	Sinhala	A/L	Unemployed	25000-50000	No	3.96	10.8	32.4	81.8	27.3	33.4	10.4	193	22.5	97.7	0	2.3	0	#NULL!	#NULL!	No Thalassaemia	Borderline IDA	NVD	40	Male	3700
30	2	Gampaha	10.3	Sinhala	A/L	Unemployed	25000-50000	No	4.94	12.5	38.8	78.6	25.4	32.3	11.5	223	#NULL!	96.9	0	1.3	#NULL!	#NULL!	Alpha 3.7/ AlphaAlpha HETERO	Alpha 3.7/ AlphaAlpha HETERO	Alpha 3.7 HETERO	EL-LSCS	38	Male	3340
34	2	Monaragala	10.4	Sinhala	A/L	Skilled	25000-50000	No	4.87	11.5	35.7	73.4	23.7	32.3	10.9	295	25.1	70.8	0	3.6	25.6	HbE Thal Trait	#NULL!	HbE Trait	Borderline IDA + HbE trait	EM-LSCS	39	Male	2820
30	2	Gampaha	9.8	Sinhala	Grade 6-10	Unemployed	25000-50000	No	4.25	12.2	35.2	82.9	28.8	34.8	11.9	313	#NULL!	#NULL!	#NULL!	#NULL!	#NULL!	#NULL!	#NULL!	#NULL!	No anaemia	NVD	39	Male	2780
28	1	Gampaha	10.8	Sinhala	A/L	Unemployed	50000-100000	No	4.37	12.1	36.2	82.9	27.7	33.4	10.3	246	#NULL!	#NULL!	#NULL!	#NULL!	#NULL!	#NULL!	#NULL!	#NULL!	No anaemia	NVD	39	Male	3400
28	2	Gampaha	9.3	Sinhala	Grade 6-10	Unemployed	25000-50000	No	3.99	10.3	32.1	80.4	25.9	32.2	12.7	266	9.3	97	0.8	2.2	0	#NULL!	Alpha 3.7/ AlphaAlpha HETERO	Alpha 3.7/ AlphaAlpha HETERO	IDA + Alpha 3.7 HETERO	EL-LSCS	40	Female	3500
38	3	Gampaha	10.7	Sinhala	Grade 6-10	Unskilled	50000-100000	No	4.72	11.8	36.4	77.2	25.1	32.5	12.6	283	14.4	97.8	0	2.2	0	#NULL!	#NULL!	No Thalassaemia	IDA	#NULL!	39	Male	3300
32	2	Gampaha	9.2	Sinhala	Grade 6-10	Unemployed	50000-100000	No	5.88	10.6	35.6	60.6	18	29.6	12	198	#NULL!	96.3	1.2	2.5	0	#NULL!	#NULL!	No Thalassaemia	#NULL!	#NULL!	38	Male	2740
38	3	Gampaha	9.4	Sinhala	Grade 6-10	Unemployed	50000-100000	No	4.44	11.2	34.6	78	25.2	32.3	12.9	310	9.6	97.6	0	2.4	0	#NULL!	#NULL!	No Thalassaemia	IDA	EM-LSCS	39	Male	3260
34	2	Gampaha	10.8	Sinhala	Grade 6-10	Unemployed	25000-50000	No	4.04	11.1	33.8	83.6	27.5	32.9	10.7	287	27.1	96.5	0	2.4	0	#NULL!	#NULL!	No Thalassaemia	Borderline IDA	NVD	37	Male	3040
37	3	Colombo	9.6	Sinhala	Grade 6-10	Unemployed	25000-50000	No	4.18	12.2	34.9	83.3	29.1	34.9	10	222	#NULL!	#NULL!	#NULL!	#NULL!	#NULL!	#NULL!	#NULL!	#NULL!	No anaemia	NVD	39	Female	2980
36	5	Gampaha	10.4	Muslim	Grade 6-10	Unemployed	50000-100000	No	5.41	9.9	33.6	62	18.3	29.5	12	200	88.7	94	0.7	5.3	0	Beta thalassaemia Trait	#NULL!	Beta thalassaemia Trait	Beta thal trait	EL-LSCS	39	Female	2940
27	2	Gampaha	10.5	Sinhala	A/L	Unemployed	25000-50000	No	4.44	12.7	37.1	83	28.5	34.1	11.5	363	#NULL!	#NULL!	#NULL!	#NULL!	#NULL!	#NULL!	#NULL!	#NULL!	No anaemia	NVD	39	Female	2940
38	3	Gampaha	9.1	Sinhala	Grade 6-10	Unemployed	25000-50000	No	4.12	12	38.2	92.6	28.5	30.8	12.4	315	#NULL!	#NULL!	#NULL!	#NULL!	#NULL!	#NULL!	#NULL!	#NULL!	No anaemia	Forceps	40	Male	3500
40	3	Gampaha	8.9	Sinhala	Grade 6-10	Unskilled	10000-25000	No	4.49	10.8	33.2	79.2	25.7	32.5	11	120	12.9	97.1	0	2.3	0	#NULL!	Alpha 3.7/ AlphaAlpha HETERO	Alpha 3.7/ AlphaAlpha HETERO	IDA + Alpha 3.7 HETERO	EL-LSCS	38	Female	3160
33	2	Gampaha	10.7	Sinhala	Grade 6-10	Unemployed	25000-50000	No	4.25	12.3	34.9	82.1	28.9	35.2	10.5	213	#NULL!	#NULL!	#NULL!	#NULL!	#NULL!	#NULL!	#NULL!	#NULL!	No anaemia	NVD	40	Female	2755
32	2	Puttlam	10.9	Sinhala	Grade 6-10	Unemployed	25000-50000	No	4.06	11.9	35.1	86.3	29.3	34	10.4	250	23.7	97.4	0	1.7	0	#NULL!	#NULL!	No Thalassaemia	Borderline IDA	#NULL!	31	Female	1426
29	1	Gampaha	10.6	Sinhala	A/L	Unemployed	25000-50000	No	4.46	11.8	36.3	81.5	26.5	32.6	11.2	123.9	26.5	96.4	0	2.3	0	#NULL!	Alpha 3.7/ AlphaAlpha HETERO	Alpha 3.7/ AlphaAlpha HETERO	Borderline IDA + Alpha 3.7 HETERO	NVD	30	Female	1700
31	2	Gampaha	10.2	Sinhala	Grade 6-10	Unemployed	25000-50000	No	4.22	8.22	27.1	64.2	19.5	30.3	11.9	242	3.6	98	0	2	0	#NULL!	#NULL!	No Thalassaemia	IDA	NVD	39	Male	3255
29	1	Kurunagala	10.8	Sinhala	A/L	Unemployed	50000-100000	No	4.73	13.4	39.9	84.3	28.4	33.7	10.2	174	#NULL!	#NULL!	#NULL!	#NULL!	#NULL!	#NULL!	#NULL!	#NULL!	No anaemia	EM-LSCS	40	Male	3645
39	3	Gampaha	10.1	Sinhala	A/L	Unemployed	50000-100000	No	4.15	12.1	34.9	84.2	29.1	34.6	11.7	262	#NULL!	#NULL!	#NULL!	#NULL!	#NULL!	#NULL!	#NULL!	#NULL!	No anaemia	NVD	40	Female	3060
31	3	Gampaha	9.3	Muslim	Grade 6-10	Unemployed	50000-100000	No	3.33	8.83	28	84.1	26.5	31.6	11.7	332	7.9	97.9	0	2.1	0	#NULL!	Alpha 3.7/ AlphaAlpha HETERO	Alpha 3.7/ AlphaAlpha HETERO	IDA + Alpha 3.7 HETERO	NVD	39	Male	2815
28	4	Kurunagala	8.3	Sinhala	Grade 6-10	Unemployed	10000-25000	No	4.23	12.8	37	87.4	30.3	34.7	10.5	189	#NULL!	#NULL!	#NULL!	#NULL!	#NULL!	#NULL!	#NULL!	#NULL!	No anaemia	NVD	36	Female	3620
30	3	Gampaha	10.6	Sinhala	Grade 6-10	Unskilled	25000-50000	No	4.83	13.1	39.7	82.2	27.1	33	11.4	321	#NULL!	#NULL!	#NULL!	#NULL!	#NULL!	#NULL!	#NULL!	#NULL!	No anaemia	NVD	34	Female	2035
29	1	Gampaha	9.8	Sinhala	A/L	Higher Professional	50000-100000	No	4.15	11.7	34.8	83.9	28.3	33.7	10.7	303	16.9	97.5	0	2.5	0	#NULL!	#NULL!	No Thalassaemia	Borderline IDA	NVD	40	Female	3270
31	1	Nuwara eliya	8.4	Tamil	Grade 6-10	Unemployed	25000-50000	No	3.96	11	32.4	81.9	27.8	34	10.2	70	10.6	97.3	0	2.7	0	#NULL!	#NULL!	No Thalassaemia	IDA	NVD	40	Female	2515
33	1	Kegalle	9.9	Sinhala	A/L	Unskilled	50000-100000	No	4.54	13.3	38.2	84	29.2	34.7	10.5	265	#NULL!	#NULL!	#NULL!	#NULL!	#NULL!	#NULL!	#NULL!	#NULL!	No anaemia	EM-LSCS	40	Male	3340
40	1	Puttlam	10.3	Sinhala	Higher	Higher Professional	>100000	No	4.03	11.7	35.5	88.1	29.1	33	11.2	221	17.6	97.1	0	2.3	0	#NULL!	#NULL!	No Thalassaemia	Borderline IDA	EL-LSCS	39	Male	2670
32	2	Gampaha	9.8	Sinhala	Grade 6-10	Unemployed	25000-50000	No	5.23	10.5	34.3	65.5	20.1	30.6	11.3	267	41.6	95.3	0	4.7	0	Beta thalassaemia Trait	#NULL!	Beta thalassaemia Trait	Beta thal trait	EL-LSCS	38	Male	4280
30	1	Gampaha	10.9	Sinhala	A/L	Higher Professional	50000-100000	No	4.27	12.4	36	84.2	29.1	34.6	9.91	214	#NULL!	#NULL!	#NULL!	#NULL!	#NULL!	#NULL!	#NULL!	#NULL!	No anaemia	NVD	38	Male	3580
35	2	Gampaha	10.6	Sinhala	A/L	Unemployed	25000-50000	No	4.02	11.5	34.3	85.2	28.6	33.6	10.7	336	19.1	98.4	0	1.6	0	#NULL!	#NULL!	No Thalassaemia	Borderline IDA	NVD	38	Female	3385
28	1	Gampaha	10	Sinhala	Grade 6-10	Unemployed	25000-50000	No	4.21	12.8	35.6	84.4	30.4	36	10.2	287	#NULL!	#NULL!	#NULL!	#NULL!	#NULL!	#NULL!	#NULL!	#NULL!	No anaemia	EL-LSCS	37	Male	2955
30	2	Kandy	10.1	Sinhala	Grade 6-10	Unskilled	10000-25000	No	4.06	11.9	35	86.1	29.2	34	11.1	370	13.8	97.2	0	2.8	0	#NULL!	#NULL!	No Thalassaemia	IDA	EM-LSCS	37	Female	2455
19	1	Colombo	8.4	Sinhala	Grade 6-10	Unemployed	25000-50000	No	4.32	12.5	36.4	84.4	28.9	34.3	11.5	185	#NULL!	#NULL!	#NULL!	#NULL!	#NULL!	#NULL!	#NULL!	#NULL!	No anaemia	NVD	39	Female	2910
23	1	Monaragala	10	Sinhala	Grade 1-5	Unemployed	25000-50000	No	3.66	10.5	31.3	85.3	28.7	33.6	12.2	213	16.2	97.1	0	2.9	0	#NULL!	#NULL!	No Thalassaemia	Borderline IDA	NVD	39	Male	2825
29	1	Gampaha	10.5	Sinhala	A/L	Unemployed	50000-100000	No	4.18	12.1	35.8	85.7	28.9	33.7	10.5	269	#NULL!	#NULL!	#NULL!	#NULL!	#NULL!	#NULL!	#NULL!	#NULL!	No anaemia	NVD	37	Female	2435
21	1	Badulla	10.8	Tamil	Grade 6-10	Unemployed	25000-50000	No	4.07	12	35.9	88.2	29.5	33.5	11.5	278	#NULL!	#NULL!	#NULL!	#NULL!	#NULL!	#NULL!	#NULL!	#NULL!	No anaemia	EL-LSCS	35	Male	1840
42	1	Gampaha	10.5	Sinhala	Grade 6-10	Unemployed	10000-25000	No	4.81	12.4	36.7	76.2	25.7	33.7	11.1	342	#NULL!	93.6	0	1.5	#NULL!	#NULL!	Alpha 3.7/ AlphaAlpha HETERO	Alpha 3.7/ AlphaAlpha HETERO	Alpha 3.7 HETERO	EL-LSCS	35	Female	3075
35	3	Kandy	9.9	Sinhala	A/L	Unemployed	25000-50000	No	3.83	11.1	33.8	88.1	28.9	32.9	10.9	274	21.4	97.5	0	2.5	0	#NULL!	#NULL!	No Thalassaemia	Borderline IDA	EM-LSCS	38	Female	3565
22	1	Gampaha	10.7	Sinhala	Grade 6-10	Unemployed	25000-50000	No	4.84	13.7	40.8	84.4	28.4	33.6	10.4	272	#NULL!	#NULL!	#NULL!	#NULL!	#NULL!	#NULL!	#NULL!	#NULL!	No anaemia	NVD	37	Female	2840
20	1	Gampaha	10.6	Sinhala	Grade 6-10	Unemployed	10000-25000	No	4.79	11	35.3	73.6	23	31.2	14.3	273	5.7	97.6	0	2.4	0	#NULL!	Alpha 3.7/ AlphaAlpha HETERO	Alpha 3.7/ AlphaAlpha HETERO	IDA + Alpha 3.7 HETERO	EL-LSCS	36	Female	1920
39	4	Gampaha	10.3	Sinhala	Grade 6-10	Unemployed	25000-50000	No	3.98	10.9	33.3	83.6	27.3	22.6	15.9	74	#NULL!	96.4	0	2.7	0	#NULL!	#NULL!	No Thalassaemia	#NULL!	EL-LSCS	38	Female	3190
24	2	Gampaha	10.1	Sinhala	A/L	Skilled	25000-50000	No	5.6	12.8	40.8	72.9	22.6	31	13.8	238	#NULL!	97.8	0	2.2	0	#NULL!	#NULL!	No Thalassaemia	No Diagnosis	NVD	37	Male	2655
37	2	Gampaha	10.2	Sinhala	A/L	Unemployed	25000-50000	No	4.28	12	35.9	83.8	28.1	33.5	11.4	328	#NULL!	#NULL!	#NULL!	#NULL!	#NULL!	#NULL!	#NULL!	#NULL!	No anaemia	NVD	40	Male	2625
37	4	Gampaha	9.7	Sinhala	Grade 1-5	Unemployed	50000-100000	No	4.32	11.6	34.7	80.2	26.8	33.4	11.9	255	19.9	97.5	0	2.5	0	#NULL!	#NULL!	No Thalassaemia	Borderline IDA	NVD	39	Female	3820
35	2	Gampaha	10.5	Sinhala	Grade 6-10	Unemployed	10000-25000	No	4.33	13.9	39.7	91.6	32.1	35	10.3	272	#NULL!	#NULL!	#NULL!	#NULL!	#NULL!	#NULL!	#NULL!	#NULL!	No anaemia	NVD	40	Male	3120
28	1	Gampaha	9.6	Sinhala	A/L	Unemployed	25000-50000	No	4.14	12	35	84.4	29	34.4	10	390	#NULL!	#NULL!	#NULL!	#NULL!	#NULL!	#NULL!	#NULL!	#NULL!	No anaemia	Forceps	39	Male	3460
21	1	Gampaha	10.4	Sinhala	Grade 6-10	Unemployed	10000-25000	No	4.86	12.4	37.3	76.9	25.6	33.3	12.9	227	#NULL!	94.3	0	2.7	0	#NULL!	#NULL!	No Thalassaemia	No Diagnosis	NVD	39	Male	3160
36	3	Kurunagala	8.3	Sinhala	Grade 6-10	Unemployed	25000-50000	No	4.76	9.2	31.4	65.9	19.3	29.3	12.7	274	28.7	94.1	0	5.9	0	Beta thalassaemia Trait	#NULL!	Beta thalassaemia Trait	Borderline IDA + Beta Thal trait	#NULL!	38	Female	3295
28	1	Gampaha	10.7	Sinhala	Grade 6-10	Unemployed	25000-50000	No	5.44	10.9	37	67.9	20	29.4	12.7	298	10.8	95.2	0	4.8	0	Beta thalassaemia Trait	Alpha 3.7/ AlphaAlpha HETERO	Beta Thal trait + Alpha 3.7/AlphaAlpha HETERO	IDA+Beta Thal trait + Alpha 3.7 HETERO	EM-LSCS	40	Male	3415
34	2	Kurunagala	10.2	Sinhala	Higher	Unemployed	25000-50000	No	5.63	11	37.4	66.5	19.6	29.5	12.5	261	46.4	93.6	0.9	5.5	0	Beta thalassaemia Trait	Alpha 3.7/ AlphaAlpha HETERO	Beta Thal trait + Alpha 3.7/AlphaAlpha HETERO	Beta Thal trait + Alpha 3.7 HETERO	NVD	39	Female	2780
32	2	Gampaha	9.9	Sinhala	A/L	Unemployed	25000-50000	No	4.28	11.5	34.5	80.5	26.8	33.3	10.9	257	8.7	97	0.4	2.6	0	#NULL!	#NULL!	No Thalassaemia	IDA	NVD	38	Female	2675
37	2	Gampaha	10.7	Sinhala	A/L	Unemployed	10000-25000	No	4.84	13	38.6	79.8	26.8	33.6	11.2	271	#NULL!	93.7	0	0.9	#NULL!	#NULL!	Alpha 3.7/ AlphaAlpha HETERO	Alpha 3.7/ AlphaAlpha HETERO	Alpha 3.7 HETERO	NVD	39	Male	2770
38	2	Kandy	10.6	Sinhala	A/L	Lower Professional	25000-50000	No	4.1	10.8	33.7	82.3	26.4	32	11.6	210	10.5	97.8	0	2.2	0	#NULL!	#NULL!	No Thalassaemia	IDA	EL-LSCS	38	Female	3320
38	5	Colombo	8.8	Sinhala	Grade 6-10	Unemployed	10000-25000	No	3.75	9.92	30.8	82	26.5	32.3	11.3	338	7.4	97.2	0	2.8	0	#NULL!	#NULL!	No Thalassaemia	IDA	EM-LSCS	40	Male	3920
25	2	Polonnaruwa	10.5	Sinhala	A/L	Unemployed	25000-50000	No	4.6	12.9	38.8	84.2	28	33.2	11.3	180	#NULL!	#NULL!	#NULL!	#NULL!	#NULL!	#NULL!	#NULL!	#NULL!	No anaemia	EM-LSCS	40	Female	3310
27	1	Gampaha	9.9	Sinhala	A/L	Unemployed	25000-50000	No	4.41	12.9	37.4	84.7	29.2	34.5	10.5	284	#NULL!	#NULL!	#NULL!	#NULL!	#NULL!	#NULL!	#NULL!	#NULL!	No anaemia	NVD	40	Female	2810
40	5	Kandy	10.4	Tamil	Grade 1-5	Unemployed	25000-50000	No	4.38	11.6	34.8	79.5	26.5	33.4	10.6	214	24.5	97.6	0	2.4	0	#NULL!	#NULL!	No Thalassaemia	Borderline IDA	NVD	38	Male	3780
38	2	Kaluthara	10	Sinhala	A/L	Unemployed	25000-50000	No	4.26	11.3	33.5	78.6	26.4	33.6	10.8	222	32.2	97.3	0.4	2.3	0	#NULL!	Alpha 3.7/ AlphaAlpha HETERO	Alpha 3.7/ AlphaAlpha HETERO	Alpha 3.7 HETERO	NVD	38	Male	3150
27	1	Puttlam	10.8	Sinhala	Grade 6-10	Unemployed	25000-50000	No	4.36	12.4	36.5	83.8	28.4	33.9	10.9	308	#NULL!	#NULL!	#NULL!	#NULL!	#NULL!	#NULL!	#NULL!	#NULL!	No anaemia	NVD	35	Male	2475
29	2	Gampaha	9.4	Sinhala	Grade 6-10	Unemployed	50000-100000	No	3.97	10.8	32.5	81.9	27.1	33.1	11.1	346	12.4	97.6	0	2.4	0	#NULL!	#NULL!	No Thalassaemia	IDA	NVD	39	Male	4145
32	2	Gampaha	10.3	Sinhala	Grade 6-10	Unskilled	50000-100000	No	3.96	12.1	35.2	88.9	30.6	34.5	10.7	197	#NULL!	#NULL!	#NULL!	#NULL!	#NULL!	#NULL!	#NULL!	#NULL!	No anaemia	NVD	37	Male	2755
32	1	Gampaha	7.5	Sinhala	A/L	Unemployed	25000-50000	No	4.58	13.4	39.4	86.1	29.4	34.1	10.3	295	#NULL!	#NULL!	#NULL!	#NULL!	#NULL!	#NULL!	#NULL!	#NULL!	No anaemia	EL-LSCS	38	Male	2585
29	3	Gampaha	10	Sinhala	Grade 6-10	Unemployed	10000-25000	No	4.82	13.8	41	85	28.7	33.7	11.2	185	#NULL!	#NULL!	#NULL!	#NULL!	#NULL!	#NULL!	#NULL!	#NULL!	No anaemia	NVD	38	Female	2965
27	2	Gampaha	10.7	Sinhala	Grade 6-10	Unemployed	25000-50000	No	4.14	12	34.7	83.8	28.9	34.5	10.5	202	#NULL!	#NULL!	#NULL!	#NULL!	#NULL!	#NULL!	#NULL!	#NULL!	No anaemia	NVD	38	Male	2815
30	2	Colombo	10.6	Tamil	Grade 6-10	Unemployed	25000-50000	No	4.67	12.3	37.6	80.5	26.4	32.8	12.5	292	#NULL!	#NULL!	#NULL!	#NULL!	#NULL!	#NULL!	#NULL!	#NULL!	No anaemia	NVD	38	Female	3100
38	2	Colombo	10.7	Sinhala	Grade 6-10	Unemployed	25000-50000	No	4.36	11.2	38.8	77.5	25.6	33.1	11	285	35.9	97.2	0	2.8	0	#NULL!	#NULL!	No Thalassaemia	No Diagnosis	NVD	38	Male	2040
21	1	Gampaha	10.9	Sinhala	Grade 6-10	Unemployed	25000-50000	No	4.33	10.9	32.7	75.5	25.1	33.2	10.1	267	38.4	97.4	0	2.6	0	#NULL!	Alpha 3.7/ AlphaAlpha HETERO	Alpha 3.7/ AlphaAlpha HETERO	Alpha 3.7 HETERO	EM-LSCS	34	Female	1915
34	2	Gampaha	10.2	Sinhala	Grade 6-10	Unemployed	50000-100000	No	5.15	13.4	41.2	79.9	26	32.5	12.5	217	#NULL!	91.7	0	0.4	#NULL!	#NULL!	Alpha 3.7/ AlphaAlpha HETERO	Alpha 3.7/ AlphaAlpha HETERO	Alpha 3.7 HETERO	EM-LSCS	36	Male	2600
38	1	Gampaha	11	Sinhala	A/L	Unemployed	25000-50000	No	4.19	12.3	34.7	82.9	29.3	35.3	9.89	249	#NULL!	#NULL!	#NULL!	#NULL!	#NULL!	#NULL!	#NULL!	#NULL!	No anaemia	NVD	38	Female	3565
40	3	Gampaha	11.4	Sinhala	A/L	Higher Professional	25000-50000	No	4.25	12.3	35.5	83.6	28.8	34.5	10.5	259	#NULL!	#NULL!	#NULL!	#NULL!	#NULL!	#NULL!	#NULL!	#NULL!	No anaemia	EL-LSCS	37	#NULL!	#NULL!
23	1	Gampaha	9.2	Sinhala	Grade 6-10	Unemployed	25000-50000	No	4.57	13.4	38	83.2	29.2	35.1	10.8	230	#NULL!	#NULL!	#NULL!	#NULL!	#NULL!	#NULL!	#NULL!	#NULL!	No anaemia	NVD	40	Male	2785
28	1	Gampaha	9.8	Sinhala	Higher	Unemployed	25000-50000	No	4.27	12	35.5	83.2	28.1	33.8	10.9	228	#NULL!	#NULL!	#NULL!	#NULL!	#NULL!	#NULL!	#NULL!	#NULL!	No anaemia	NVD	40	Female	3130
37	2	Gampaha	10.9	Sinhala	A/L	Unemployed	50000-100000	No	4	11.2	32.9	82.3	28	34.1	10.9	299	18.2	97.5	0	2.5	0	#NULL!	#NULL!	No Thalassaemia	Borderline IDA	EM-LSCS	38	Male	3225
36	4	Gampaha	10.8	Sinhala	Grade 6-10	Unemployed	25000-50000	No	4.2	12.5	37.3	88.8	29.7	33.5	10.7	303	#NULL!	#NULL!	#NULL!	#NULL!	#NULL!	#NULL!	#NULL!	#NULL!	No anaemia	EM-LSCS	40	Female	3270
38	2	Gampaha	10.7	Sinhala	A/L	Unemployed	25000-50000	No	4.71	13	38.9	82.7	27.6	33.4	10.8	503	#NULL!	#NULL!	#NULL!	#NULL!	#NULL!	#NULL!	#NULL!	#NULL!	No anaemia	EM-LSCS	40	Male	3935
38	2	Kurunagala	10.6	Sinhala	Grade 6-10	Unemployed	25000-50000	No	5.01	11.5	36	71.9	23	32	16.6	218	46.9	81.7	15.7	2.6	0	HbF High	#NULL!	High HbF	High HbF	NVD	40	Female	3200
28	1	Puttlam	9.4	Sinhala	A/L	Higher Professional	50000-100000	No	5.83	10.4	35	60	17.8	29.7	11.6	275	38	94.8	0.3	4.9	0	Beta thalassaemia Trait	#NULL!	Beta thalassaemia Trait	Beta thal trait	NVD	40	Female	2905
27	2	Kurunagala	8.5	Sinhala	A/L	Unemployed	25000-50000	No	5.34	10.1	33.9	63.4	18.9	29.9	11.2	264	58.6	95.6	0	4.4	0	Beta thalassaemia Trait	#NULL!	Beta thalassaemia Trait	Beta thal trait	EM-LSCS	38	Male	2675
30	3	Gampaha	10.5	Sinhala	A/L	Unemployed	25000-50000	No	4.47	12.6	38	84.9	28.1	33.1	11	263	#NULL!	#NULL!	#NULL!	#NULL!	#NULL!	#NULL!	#NULL!	#NULL!	No anaemia	NVD	39	Male	2725
21	1	Colombo	10.6	Sinhala	Grade 1-5	Unemployed	10000-25000	No	4.26	11.6	34.4	80.8	27.3	33.8	11.2	285	22.5	97.7	0	2.3	0	#NULL!	#NULL!	No Thalassaemia	Borderline IDA	EM-LSCS	38	Male	2320
29	1	Gampaha	9.8	Sinhala	A/L	Unemployed	25000-50000	No	4.7	11.6	36.3	77.2	24.8	32.1	11.1	324	28.3	97.5	0	2.5	0	#NULL!	Alpha 3.7/ AlphaAlpha HETERO	Alpha 3.7/ AlphaAlpha HETERO	Borderline IDA + Alpha 3.7 HETERO	NVD	38	Female	3175
35	2	Gampaha	9.8	Sinhala	Grade 6-10	Unemployed	25000-50000	No	4.34	12.3	36.3	83.5	28.3	33.9	11.6	315	#NULL!	#NULL!	#NULL!	#NULL!	#NULL!	#NULL!	#NULL!	#NULL!	No anaemia	EM-LSCS	37	Female	2285
31	1	Gampaha	9.36	Sinhala	A/L	Unemployed	50000-100000	No	5.69	11.2	36.8	64.7	19.6	30.3	11.8	232	59.7	95.4	0	4.6	0	Beta thalassaemia Trait	#NULL!	Beta thalassaemia Trait	Beta thal trait	#NULL!	37	Female	2920
34	2	Kurunagala	8.9	Sinhala	Grade 6-10	Unemployed	25000-50000	No	4.59	12	36.9	80.4	26.2	32.5	11.4	253	#NULL!	#NULL!	#NULL!	#NULL!	#NULL!	#NULL!	#NULL!	#NULL!	No anaemia	NVD	40	Female	2980
28	2	Colombo	10.7	Sinhala	Grade 6-10	Unemployed	25000-50000	No	4.24	12	35.1	82.9	28.3	34.1	10.6	232	#NULL!	#NULL!	#NULL!	#NULL!	#NULL!	#NULL!	#NULL!	#NULL!	No anaemia	NVD	38	Male	2735
27	0	Gampaha	10.8	Sinhala	A/L	Lower Professional	25000-50000	No	4.69	13	37.8	80.6	27.7	34.4	10.5	355	#NULL!	#NULL!	#NULL!	#NULL!	#NULL!	#NULL!	#NULL!	#NULL!	No anaemia	EM-LSCS	40	Male	2065
26	1	Kegalle	10.8	Sinhala	A/L	Unemployed	25000-50000	No	4.36	12	35.8	82	27.4	33.4	10.8	264	#NULL!	#NULL!	#NULL!	#NULL!	#NULL!	#NULL!	#NULL!	#NULL!	No anaemia	NVD	39	Male	3455
32	2	Gampaha	10.6	Sinhala	A/L	Unemployed	50000-100000	No	4.57	11.2	34.4	75.3	24.4	32.5	11.7	346	20.8	97.5	0	2.5	0	#NULL!	#NULL!	No Thalassaemia	Borderline IDA	NVD	40	Male	3360
34	3	Ratnapura	10.6	Sinhala	Grade 6-10	Unemployed	10000-25000	No	3.12	8.86	24.9	79.9	28.4	35.6	14.7	251	165.8	97.3	0	2.7	0	#NULL!	#NULL!	No Thalassaemia	No Diagnosis with high Ferritin	NVD	40	Male	2910
27	2	Gampaha	10.3	Sinhala	A/L	Unemployed	25000-50000	No	5.04	11.5	37.5	74.4	22.9	30.7	12.1	345	132	97.6	0	2.4	0	#NULL!	Alpha 3.7/ AlphaAlpha HETERO	Alpha 3.7/ AlphaAlpha HETERO	Alpha 3.7 HETERO with high ferritin	EM-LSCS	40	Male	2455
22	2	Colombo	10.2	Sinhala	Grade 6-10	Unskilled	25000-50000	No	4.72	12.3	36.9	78.3	26.2	33.4	10.6	327	#NULL!	97.5	0	2.5	0	#NULL!	Alpha 3.7/ AlphaAlpha HETERO	Alpha 3.7/ AlphaAlpha HETERO	Alpha 3.7 HETERO	NVD	34	Male	2245
20	1	Gampaha	9.7	Sinhala	Grade 6-10	Unemployed	10000-25000	No	4.42	12	37.1	84	27.2	32.3	11.5	363	#NULL!	#NULL!	#NULL!	#NULL!	#NULL!	#NULL!	#NULL!	#NULL!	No anaemia	NVD	39	Male	2980
36	3	Kegalle	10.2	Sinhala	Grade 6-10	Unemployed	25000-50000	No	4.31	12.3	35.6	82.5	28.6	34.6	12	235	#NULL!	#NULL!	#NULL!	#NULL!	#NULL!	#NULL!	#NULL!	#NULL!	No anaemia	NVD	39	Male	2910
31	1	Kandy	10.4	Sinhala	A/L	Skilled	50000-100000	No	3.63	10.6	31.2	86	29.3	34	10.5	254	31	97.3	0	2.7	0	#NULL!	#NULL!	No Thalassaemia	No Diagnosis	EM-LSCS	36	Female	2310
23	1	Gampaha	11.2	Tamil	Grade 6-10	Unskilled	10000-25000	No	4.2	12	34.3	81.8	28.5	34.9	11	277	#NULL!	#NULL!	#NULL!	#NULL!	#NULL!	#NULL!	#NULL!	#NULL!	No anaemia	NVD	38	Male	2585
32	2	Ratnapura	9.8	Sinhala	Grade 6-10	Unemployed	10000-25000	No	3.77	11.4	33.9	90.1	30.2	33.5	9.83	244	35.5	96.7	0.4	2.9	0	#NULL!	#NULL!	No Thalassaemia	No Diagnosis	EM-LSCS	37	Male	2470
21	1	Gampaha	9.8	Sinhala	Grade 6-10	Unemployed	10000-25000	No	6.5	11.6	39.1	60.1	17.8	29.6	12.3	249	60.7	93.6	0.9	5.5	0	Beta thalassaemia Trait	#NULL!	Beta thalassaemia Trait	Beta thal trait	NVD	40	Female	2910
30	1	Colombo	9.9	Muslim	Grade 6-10	Unemployed	10000-25000	No	4.47	8.64	29.1	65.1	19.3	29.7	14.3	351	3.7	97.9	0	2.1	0	#NULL!	Alpha 3.7/ AlphaAlpha HETERO	Alpha 3.7/ AlphaAlpha HETERO	IDA + Alpha 3.7 HETERO	EM-LSCS	40	Female	3410
34	1	Colombo	11.1	Muslim	A/L	Unemployed	10000-25000	No	4.06	12.3	34.7	85.3	30.3	35.5	9.46	295	#NULL!	#NULL!	#NULL!	#NULL!	#NULL!	#NULL!	#NULL!	#NULL!	No anaemia	Forceps	40	Male	3240
29	1	Kurunagala	11.3	Sinhala	Higher	Lower Professional	50000-100000	No	4.27	12.6	36.1	84.6	29.5	34.9	9.87	247	#NULL!	#NULL!	#NULL!	#NULL!	#NULL!	#NULL!	#NULL!	#NULL!	No anaemia	NVD	38	Female	3045
32	1	Gampaha	8.5	Sinhala	A/L	Unemployed	50000-100000	No	4.79	13.6	40.2	84.1	28.5	33.9	10	256	#NULL!	#NULL!	#NULL!	#NULL!	#NULL!	#NULL!	#NULL!	#NULL!	No anaemia	Forceps	40	Male	3145
32	2	Hambanthota	9.5	Sinhala	Grade 6-10	Unemployed	25000-50000	No	4.98	13.2	40.2	80.7	26.5	32.8	11.8	283	#NULL!	#NULL!	#NULL!	#NULL!	#NULL!	#NULL!	#NULL!	#NULL!	No anaemia	NVD	39	Male	2500
31	1	Gampaha	10.2	Sinhala	Grade 6-10	Unemployed	10000-25000	No	5.53	10.5	35.1	63.5	19	29.9	11.3	185	169.5	95.6	0	4.4	0	Beta thalassaemia Trait	#NULL!	Beta thalassaemia Trait	Beta thal trait with high ferritin	NVD	40	Male	3460
25	1	Gampaha	9.6	Sinhala	A/L	Lower Professional	50000-100000	No	4.96	12.1	36.4	73.4	24.4	33.3	15.8	116	#NULL!	97.4	0	2.6	0	#NULL!	#NULL!	No Thalassaemia	No Diagnosis	NVD	40	Male	3550
49	3	Kurunagala	9.9	Sinhala	Grade 6-10	Unemployed	25000-50000	No	3.97	10.8	32.9	82.8	27.3	33	11.2	268	77.3	97.9	0	2.1	0	#NULL!	#NULL!	No Thalassaemia	No Diagnosis	EL-LSCS	38	Male	2770
27	2	Gampaha	10.2	Sinhala	A/L	Unemployed	25000-50000	No	4.2	11.6	34.2	81.5	27.6	33.9	11.2	295	24.5	97.2	0	2.8	0	#NULL!	#NULL!	No Thalassaemia	Borderline IDA	EL-LSCS	38	Female	2900
35	2	Gampaha	9.7	Sinhala	A/L	Unemployed	25000-50000	No	4.07	12.1	36	88.3	29.7	33.6	11.2	351	#NULL!	#NULL!	#NULL!	#NULL!	#NULL!	#NULL!	#NULL!	#NULL!	No anaemia	Vacuum	40	Female	3210
34	1	Puttlam	10.2	Sinhala	A/L	Higher Professional	25000-50000	No	4.39	12.4	36.4	82.9	28.3	34.1	10.3	261	#NULL!	#NULL!	#NULL!	#NULL!	#NULL!	#NULL!	#NULL!	#NULL!	No anaemia	NVD	36	Male	2720
23	1	Colombo	10.9	Sinhala	Grade 6-10	Unemployed	25000-50000	No	4.71	12.8	38.6	81.8	27.2	33.2	11.7	356	#NULL!	#NULL!	#NULL!	#NULL!	#NULL!	#NULL!	#NULL!	#NULL!	No anaemia	EM-LSCS	38	Male	3875
22	1	Gampaha	10.6	Tamil	Grade 6-10	Unemployed	25000-50000	No	4.06	11.7	34.2	84.2	28.8	34.1	10.4	238	23.1	97.5	0	2.5	0	#NULL!	#NULL!	No Thalassaemia	Borderline IDA	NVD	39	Female	2770
32	2	Kandy	10.2	Sinhala	A/L	Unemployed	50000-100000	No	4.48	11.9	35.5	78.8	26.6	33.7	10.8	304	60.5	97.2	0	2.8	0	#NULL!	#NULL!	No Thalassaemia	No Diagnosis	NVD	38	Female	3235
38	3	Kandy	10.2	Sinhala	Grade 6-10	Unemployed	25000-50000	No	4.37	12.2	35.5	81.1	28	34.5	10.7	257	#NULL!	#NULL!	#NULL!	#NULL!	#NULL!	#NULL!	#NULL!	#NULL!	No anaemia	EL-LSCS	38	Female	4320
32	3	Hambanthota	11.1	Sinhala	Grade 1-5	Unskilled	<10000	No	4.03	11.4	33	81.7	28.2	34.6	11	231	#NULL!	97.7	0	2.3	0	#NULL!	#NULL!	No Thalassaemia	#NULL!	NVD	39	Male	2380
21	1	Gampaha	11.1	Sinhala	Grade 6-10	Unskilled	50000-100000	No	4.53	11.5	35.1	77.6	25.3	32.7	10.7	295	32.6	97.4	0	2.6	0	#NULL!	Alpha 4.2/ AlphaAlpha HETERO	Alpha 4.2/ AlphaAlpha HETERO	Alpha 4.2 HETERO	NVD	40	Male	2500
34	2	Kegalle	11.4	Sinhala	A/L	Unemployed	25000-50000	No	4.48	12	35.7	79.6	26.7	33.6	10.6	211	#NULL!	97.2	0	2.8	0	#NULL!	Alpha 3.7/ AlphaAlpha HETERO	Alpha 3.7/ AlphaAlpha HETERO	Alpha 3.7 HETERO	NVD	36	Female	2740
37	3	Kurunagala	9.8	Sinhala	Grade 6-10	Unemployed	50000-100000	No	4.56	12.1	36.4	79.9	26.6	33.3	11.8	254	#NULL!	97.2	0	2.8	0	#NULL!	#NULL!	No Thalassaemia	No Diagnosis	NVD	39	Male	3760
43	2	Gampaha	11.2	Sinhala	Grade 6-10	Unemployed	25000-50000	No	4.28	11.3	34.2	79.8	26.3	33	11.5	168	16.2	97.7	0	2.3	0	#NULL!	#NULL!	No Thalassaemia	Borderline IDA	NVD	38	Female	3300
38	3	Gampaha	10.5	Sinhala	Grade 6-10	Unemployed	25000-50000	No	4.34	12.2	36.9	74.9	28.1	33.1	11.8	254	#NULL!	97.6	0	2.4	0	#NULL!	#NULL!	No Thalassaemia	No Diagnosis	EL-LSCS	37	Female	2420
34	2	Gampaha	11.4	Sinhala	A/L	Higher Professional	50000-100000	No	4.51	12.4	36.3	80.5	27.5	34.1	10.4	263	#NULL!	#NULL!	#NULL!	#NULL!	#NULL!	#NULL!	#NULL!	#NULL!	No anaemia	NVD	38	Female	2060
33	2	Gampaha	11.2	Sinhala	A/L	Unemployed	25000-50000	No	4.31	12	36.2	84.1	27.8	33.1	11.4	192	#NULL!	#NULL!	#NULL!	#NULL!	#NULL!	#NULL!	#NULL!	#NULL!	No anaemia	NVD	39	Male	3350
42	2	Hambanthota	11.3	Sinhala	A/L	Unemployed	>100000	No	4.31	12.1	35.7	82.8	28	33.8	10.9	334	#NULL!	#NULL!	#NULL!	#NULL!	#NULL!	#NULL!	#NULL!	#NULL!	No anaemia	NVD	38	Male	2700
32	1	Kurunagala	9.7	Sinhala	A/L	Unemployed	25000-50000	No	4.33	11.6	35.8	82.5	26.7	32.3	11.5	387	12.8	97.6	0	2.4	0	#NULL!	#NULL!	No Thalassaemia	IDA	EL-LSCS	35	Male	2570
37	1	Gampaha	10.6	Sinhala	Grade 6-10	Unemployed	25000-50000	No	4.31	11.6	34.1	79.2	26.8	33.9	10.3	219	19.6	97.4	0	2.6	0	#NULL!	#NULL!	No Thalassaemia	Borderline IDA	Forceps	40	Male	3340
39	2	Matara	11.2	Sinhala	A/L	Unemployed	25000-50000	No	5.09	12.7	38.9	76.5	24.9	32.6	11.8	248	#NULL!	97.9	0	2.1	0	#NULL!	Alpha 3.7/ AlphaAlpha HETERO	Alpha 3.7/ AlphaAlpha HETERO	Alpha 3.7 HETERO	EL-LSCS	37	Female	2320
29	3	Galle	11.1	Sinhala	A/L	Unemployed	25000-50000	No	3.95	11.5	33.9	85.8	29.2	34.1	10.7	256	89.6	97.3	0	2.7	0	#NULL!	#NULL!	No Thalassaemia	No Diagnosis	#NULL!	#NULL!	Male	2900
37	2	Kurunagala	11.2	Sinhala	A/L	Skilled	25000-50000	No	4.88	13.3	40.6	83.3	27.2	32.6	10.6	361	#NULL!	#NULL!	#NULL!	#NULL!	#NULL!	#NULL!	#NULL!	#NULL!	No anaemia	NVD	39	Male	3480
28	1	Gampaha	11.2	Sinhala	A/L	Unemployed	25000-50000	No	4.42	12.9	37.5	85	29.2	34.4	10	263	#NULL!	#NULL!	#NULL!	#NULL!	#NULL!	#NULL!	#NULL!	#NULL!	No anaemia	NVD	38	Female	2720
22	1	Gampaha	11	Sinhala	Grade 6-10	Unskilled	25000-50000	No	4.44	13.1	37.9	85.5	29.5	34.5	10.8	254	#NULL!	#NULL!	#NULL!	#NULL!	#NULL!	#NULL!	#NULL!	#NULL!	No anaemia	NVD	39	Female	3100
31	1	Gampaha	9.8	Sinhala	Grade 6-10	Unemployed	25000-50000	No	5.54	10.8	36	64.9	19.5	30	12	254	212	94.8	0.4	4.8	0	Beta thalassaemia Trait	#NULL!	Beta thalassaemia Trait	Beta thal trait with high ferritin	EM-LSCS	40	Male	2940
41	1	Gampaha	11.1	Sinhala	A/L	Unskilled	25000-50000	No	4.7	12.8	37.6	80	27.2	34	10.6	236	#NULL!	#NULL!	#NULL!	#NULL!	#NULL!	#NULL!	#NULL!	#NULL!	No anaemia	Forceps	39	Female	2960
43	4	Galle	11.4	Sinhala	Grade 6-10	Unemployed	25000-50000	No	4.73	13.2	39.1	82.8	27.9	33.7	11	342	#NULL!	#NULL!	#NULL!	#NULL!	#NULL!	#NULL!	#NULL!	#NULL!	No anaemia	EL-LSCS	40	Male	3500
38	3	Gampaha	11.3	Sinhala	Grade 6-10	Unemployed	10000-25000	No	4.41	11.7	34.9	79	26.6	33.6	12.6	237	14.1	97.4	0	2.6	0	#NULL!	#NULL!	No Thalassaemia	IDA	NVD	40	Male	3520
39	2	Gampaha	11.3	Sinhala	Grade 6-10	Unemployed	25000-50000	No	4.36	12.7	36.6	84	29.3	34.8	10.1	351	#NULL!	#NULL!	#NULL!	#NULL!	#NULL!	#NULL!	#NULL!	#NULL!	No anaemia	EL-LSCS	37	Female	3500
22	1	Gampaha	11.2	Sinhala	Grade 6-10	Unemployed	25000-50000	No	4.91	13.5	39.1	79.7	27.5	34.6	10.8	229	#NULL!	79.2	0	1.3	#NULL!	#NULL!	Alpha 3.7/ AlphaAlpha HETERO	Alpha 3.7/ AlphaAlpha HETERO	Alpha 3.7 HETERO	NVD	41	Male	3480
28	1	Gampaha	11.3	Sinhala	A/L	Unemployed	25000-50000	No	4.63	12.7	37.9	81.9	27.5	33.6	10.6	341	#NULL!	#NULL!	#NULL!	#NULL!	#NULL!	#NULL!	#NULL!	#NULL!	No anaemia	EL-LSCS	38	Female	2320
35	2	Gampaha	11.3	Sinhala	A/L	Lower Professional	25000-50000	No	4.71	11.9	36.5	77.5	25.2	32.5	11.9	229	#NULL!	97.3	0	2.7	0	#NULL!	Alpha 3.7/ AlphaAlpha HETERO	Alpha 3.7/ AlphaAlpha HETERO	Alpha 3.7 HETERO	EM-LSCS	40	Male	2600
33	1	Gampaha	11.1	Sinhala	Higher	Lower Professional	25000-50000	No	4.64	13	38.1	82.1	27.9	34	10.3	254	#NULL!	#NULL!	#NULL!	#NULL!	#NULL!	#NULL!	#NULL!	#NULL!	No anaemia	NVD	38	Male	2500
41	3	Gampaha	11	Sinhala	A/L	Unemployed	50000-100000	No	4.18	12	34.9	83.4	28.7	34.4	10.7	196	#NULL!	#NULL!	#NULL!	#NULL!	#NULL!	#NULL!	#NULL!	#NULL!	No anaemia	NVD	37	Female	4180
34	2	Gampaha	10.9	Sinhala	Grade 6-10	Unemployed	25000-50000	No	4.19	11.9	36.2	86.4	28.4	32.8	11.6	253	104.4	97.3	0	2.7	0	#NULL!	#NULL!	No Thalassaemia	No Diagnosis with high Ferritin	NVD	39	Male	2260
37	2	Gampaha	11	Sinhala	Grade 6-10	Unemployed	50000-100000	No	4.33	11.8	35	80.6	27.1	33.6	10.5	208	42.1	97.6	0	2.4	0	#NULL!	#NULL!	No Thalassaemia	No Diagnosis	EM-LSCS	39	Male	3260
24	1	Gampaha	11.3	Sinhala	Grade 6-10	Unemployed	25000-50000	No	4.38	12.3	36.1	82.4	28.1	34.1	10.9	313	#NULL!	#NULL!	#NULL!	#NULL!	#NULL!	#NULL!	#NULL!	#NULL!	No anaemia	NVD	40	Male	3740
39	2	Gampaha	11.3	Sinhala	Higher	Lower Professional	50000-100000	No	4.39	11.4	34.1	77.8	26.1	33.5	10.8	266	29.3	97.1	0	2.9	0	#NULL!	#NULL!	No Thalassaemia	Borderline IDA	#NULL!	#NULL!	Female	3280
29	1	Gampaha	11.3	Sinhala	A/L	Unemployed	25000-50000	No	4.07	12.1	35.1	86.1	29.8	34.6	10.9	145	#NULL!	#NULL!	#NULL!	#NULL!	#NULL!	#NULL!	#NULL!	#NULL!	No anaemia	NVD	37	Female	2500
31	4	Gampaha	11.3	Sinhala	Grade 6-10	Unemployed	10000-25000	No	4.35	12.4	36.9	81.1	27.2	33.5	9.71	206	#NULL!	#NULL!	#NULL!	#NULL!	#NULL!	#NULL!	#NULL!	#NULL!	No anaemia	NVD	#NULL!	Male	3640
35	3	Gampaha	11	Sinhala	Grade 6-10	Unemployed	10000-25000	No	4	10.7	33.7	84.2	26.7	31.7	12.2	323	11.3	97.5	0	2.5	0	#NULL!	#NULL!	No Thalassaemia	IDA	EL-LSCS	38	Male	2720
30	2	Puttlam	11	Sinhala	Grade 6-10	Unemployed	25000-50000	No	4.9	12.3	37.6	76.8	25.1	32.7	10.9	296	#NULL!	97.1	0	2.9	0	#NULL!	Alpha 3.7/ AlphaAlpha HETERO	Alpha 3.7/ AlphaAlpha HETERO	Alpha 3.7 HETERO	EM-LSCS	40	Female	3075
36	3	Puttlam	11.4	Sinhala	A/L	Unemployed	50000-100000	No	5.45	11.4	37.8	69.3	20.9	30.2	12	260	41.5	93.9	0	4.9	0	Beta thalassaemia Trait	Alpha 3.7/ AlphaAlpha HETERO	Beta Thal trait + Alpha 3.7/AlphaAlpha HETERO	Beta Thal trait + Alpha 3.7 HETERO	NVD	40	Male	3355
24	1	Gampaha	11.1	Sinhala	Grade 6-10	Unemployed	50000-100000	No	4.03	11.5	34.6	85.9	28.5	33.2	10	273	54.3	97.1	0	2.4	0	#NULL!	#NULL!	No Thalassaemia	No Diagnosis	Vacuum	40	Male	3545
34	1	Gampaha	10.6	Sinhala	Higher	Higher Professional	50000-100000	No	4.41	12.4	36.9	83.6	28.2	33.7	11.5	296	#NULL!	#NULL!	#NULL!	#NULL!	#NULL!	#NULL!	#NULL!	#NULL!	No anaemia	EM-LSCS	36	Female	#NULL!
32	1	Gampaha	10.5	Sinhala	Grade 6-10	Unemployed	25000-50000	No	3.91	11	33.9	86.6	28.2	32.5	12.5	217	51.4	97.5	0	2.5	0	#NULL!	#NULL!	No Thalassaemia	No Diagnosis	NVD	40	Female	2620
30	1	Gampaha	10.8	Sinhala	A/L	Unemployed	25000-50000	No	4.22	10.4	32.5	77	24.5	31.8	11.7	217	15.1	97.2	0	2.8	0	#NULL!	#NULL!	No Thalassaemia	Borderline IDA	NVD	40	Female	3545
35	1	Gampaha	10.6	Sinhala	A/L	Unemployed	10000-25000	No	3.92	11.5	34.2	87.3	29.3	33.5	10.4	232	33.4	97.5	0	2.5	0	#NULL!	#NULL!	No Thalassaemia	No Diagnosis	EM-LSCS	37	Male	2505
33	3	Gampaha	10.1	Sinhala	Grade 6-10	Unemployed	25000-50000	No	3.96	11.9	36.1	91	30	33	12.4	251	28.1	97.6	0	2.4	0	#NULL!	#NULL!	No Thalassaemia	Borderline IDA	NVD	39	Female	2875
34	1	Gampaha	10.2	Sinhala	Higher	Unemployed	>100000	No	3.93	11.8	34.4	87.5	30	34.3	10.9	184	35	96.9	0	3.1	0	#NULL!	#NULL!	No Thalassaemia	No Diagnosis	EM-LSCS	39	Male	3775
24	1	Puttlam	10.4	Sinhala	A/L	Unemployed	25000-50000	No	4.33	12.1	35.7	82.5	27.9	33.8	10.5	291	#NULL!	#NULL!	#NULL!	#NULL!	#NULL!	#NULL!	#NULL!	#NULL!	No anaemia	EL-LSCS	40	Male	3265
34	2	Gampaha	11.2	Sinhala	A/L	Skilled	50000-100000	No	4.59	11.6	37.2	81	25.3	31.2	11	274	27.1	97.7	0	2.3	0	#NULL!	Alpha 3.7/ AlphaAlpha HETERO	Alpha 3.7/ AlphaAlpha HETERO	Borderline IDA + Alpha 3.7 HETERO	NVD	40	Male	2935
34	1	Gampaha	10.7	Sinhala	A/L	Unemployed	25000-50000	No	4.2	11.5	34.3	81.8	27.3	33.4	10.3	186	36.2	97.7	0	2.3	0	#NULL!	#NULL!	No Thalassaemia	No Diagnosis	EL-LSCS	38	Male	2795
27	2	Gampaha	11.4	Sinhala	Grade 6-10	Unemployed	25000-50000	No	6.25	11.9	40.4	64.7	19.1	29	11.6	277	41.1	97.9	0	2.1	0	#NULL!	#NULL!	No Thalassaemia	No Diagnosis	EM-LSCS	37	Female	1870
21	1	Gampaha	11.1	Sinhala	Grade 6-10	Skilled	25000-50000	No	4.5	12.7	36.6	81.4	28.2	34.7	10.2	239	#NULL!	#NULL!	#NULL!	#NULL!	#NULL!	#NULL!	#NULL!	#NULL!	No anaemia	NVD	39	Male	2785
26	1	Gampaha	11.5	Sinhala	A/L	Unemployed	50000-100000	No	4.58	12.4	37.3	81.3	27.1	33.3	11.3	368	#NULL!	#NULL!	#NULL!	#NULL!	#NULL!	#NULL!	#NULL!	#NULL!	No anaemia	EM-LSCS	37	Female	3560
30	1	Gampaha	11.1	Sinhala	A/L	Unemployed	25000-50000	No	3.95	11.2	33.7	85.5	28.4	33.2	11.7	207	34	96.5	0	2.7	0	#NULL!	#NULL!	No Thalassaemia	No Diagnosis	NVD	39	Male	3335
26	2	Gampaha	11.2	Muslim	Grade 6-10	Unemployed	25000-50000	No	4.31	12.3	36	83.5	28.5	34.1	10.9	240	#NULL!	#NULL!	#NULL!	#NULL!	#NULL!	#NULL!	#NULL!	#NULL!	No anaemia	NVD	39	Female	3245
29	1	Gampaha	10.9	Sinhala	Higher	Higher Professional	25000-50000	No	4.11	11	34.7	84.6	29	34.3	10.2	273	23	97.4	0	2.6	0	#NULL!	#NULL!	No Thalassaemia	Borderline IDA	NVD	39	Male	3415
39	3	Gampaha	11	Sinhala	Grade 6-10	Unemployed	10000-25000	No	4.54	13.2	38.1	83.8	29	34.6	10.4	262	#NULL!	#NULL!	#NULL!	#NULL!	#NULL!	#NULL!	#NULL!	#NULL!	No anaemia	NVD	38	Female	3010
28	2	Gampaha	10.8	Sinhala	Grade 6-10	Unemployed	10000-25000	No	4.37	11.8	37.4	85.4	27	31.6	11	282	21.8	97.5	0	2.5	0	#NULL!	#NULL!	No Thalassaemia	Borderline IDA	NVD	39	Male	2790
34	1	Monaragala	11.4	Sinhala	A/L	Unskilled	25000-50000	No	4.44	12.9	37.4	84.3	29.2	34.6	10.1	246	#NULL!	#NULL!	#NULL!	#NULL!	#NULL!	#NULL!	#NULL!	#NULL!	No anaemia	EM-LSCS	37	Female	2585
34	2	Kurunagala	11.4	Sinhala	Grade 6-10	Unemployed	50000-100000	No	4.71	12.3	37.2	78.9	26.1	33.1	11.1	316	#NULL!	97.5	0	2.5	0	#NULL!	Alpha 3.7/ AlphaAlpha HETERO	Alpha 3.7/ AlphaAlpha HETERO	Alpha 3.7 HETERO	EL-LSCS	38	Male	3350
33	2	Gampaha	10.9	Sinhala	A/L	Unemployed	25000-50000	No	4	11.8	35.1	87.7	29.4	33.5	10.5	280	18.5	97.5	0	2.5	0	#NULL!	#NULL!	No Thalassaemia	Borderline IDA	EL-LSCS	38	Female	2450
40	2	Gampaha	11.1	Sinhala	A/L	Unemployed	50000-100000	No	4.23	11	34.7	82	26.1	31.8	11.4	207	39	97.6	0	2.4	0	#NULL!	#NULL!	No Thalassaemia	No Diagnosis	EL-LSCS	39	Male	3000
27	1	Gampaha	11.2	Sinhala	Grade 6-10	Unemployed	10000-25000	No	4.15	11.7	34.2	82.4	28.3	34.3	10	277	26.9	91.2	0.2	2.4	0	#NULL!	#NULL!	No Thalassaemia	Borderline IDA	NVD	37	Male	2825
28	3	Gampaha	9.6	Sinhala	A/L	Unemployed	25000-50000	No	4.24	12	36	84.9	28.3	33.3	10.5	211	#NULL!	#NULL!	#NULL!	#NULL!	#NULL!	#NULL!	#NULL!	#NULL!	No anaemia	EM-LSCS	29	#NULL!	#NULL!
30	1	Colombo	10.5	Sinhala	A/L	Lower Professional	50000-100000	No	4.33	10.8	33.5	77.4	25	32.2	13.8	328	14.2	97.4	0	2.6	0	#NULL!	#NULL!	No Thalassaemia	IDA	NVD	40	Male	3930
37	2	Matara	11.2	Sinhala	A/L	Unemployed	50000-100000	No	4.47	12.2	37.7	84.4	27.2	32.3	11.2	258	#NULL!	#NULL!	#NULL!	#NULL!	#NULL!	#NULL!	#NULL!	#NULL!	No anaemia	NVD	40	Female	3700
30	1	Kurunagala	11.2	Sinhala	Higher	Lower Professional	50000-100000	No	4.81	11.6	37.2	77.5	24.2	31.2	12.3	285	18.5	97.5	0	2.5	0	#NULL!	#NULL!	No Thalassaemia	Borderline IDA	NVD	39	Female	3235
35	2	Gampaha	10.6	Sinhala	A/L	Higher Professional	50000-100000	No	3.77	11.8	34.2	90.9	31.2	34.4	10.5	249	41.4	97.5	0	2.5	0	#NULL!	#NULL!	No Thalassaemia	No Diagnosis	NVD	39	Male	3510
27	1	Kandy	9.6	Sinhala	A/L	Unskilled	50000-100000	No	4.33	12.5	36.6	84.5	28.9	34.2	11.3	265	#NULL!	#NULL!	#NULL!	#NULL!	#NULL!	#NULL!	#NULL!	#NULL!	No anaemia	NVD	40	Female	2830
40	3	Gampaha	11.3	Sinhala	A/L	Unskilled	25000-50000	No	4.38	13	36.6	83.6	29.8	35.6	10.7	270	#NULL!	#NULL!	#NULL!	#NULL!	#NULL!	#NULL!	#NULL!	#NULL!	No anaemia	EM-LSCS	39	Male	2965
30	1	Gampaha	11.2	Sinhala	A/L	Lower Professional	50000-100000	No	3.89	11.2	33.2	85.3	28.8	33.7	11	225	28.7	97.4	0	2.6	0	#NULL!	#NULL!	No Thalassaemia	Borderline IDA	NVD	38	Female	3260
33	1	Kurunagala	11	Sinhala	Grade 6-10	Unemployed	25000-50000	No	4.22	12.5	37.2	88.1	29.6	33.6	11.6	282	#NULL!	#NULL!	#NULL!	#NULL!	#NULL!	#NULL!	#NULL!	#NULL!	No anaemia	NVD	39	Male	2970
41	1	Gampaha	11.3	Sinhala	Grade 6-10	Unemployed	25000-50000	No	4	11.7	34.3	85.9	29.3	34.1	10.6	299	86.7	97.4	0	2.6	0	#NULL!	#NULL!	No Thalassaemia	No Diagnosis	Forceps	39	Female	2900
35	2	Gampaha	11	Sinhala	Grade 6-10	Unemployed	25000-50000	No	4.36	12.2	35.8	82.1	28.1	34.2	11.8	268	#NULL!	#NULL!	#NULL!	#NULL!	#NULL!	#NULL!	#NULL!	#NULL!	No anaemia	NVD	40	Male	3830
36	2	Kurunagala	10.3	Sinhala	Grade 6-10	Unemployed	25000-50000	No	4.45	13	38	85.3	29.2	34.3	10.4	263	#NULL!	#NULL!	#NULL!	#NULL!	#NULL!	#NULL!	#NULL!	#NULL!	No anaemia	NVD	40	Female	3060
31	1	Gampaha	11.2	Sinhala	Grade 6-10	Unemployed	25000-50000	No	4.45	12.3	36	81	27.6	34.1	11.2	308	#NULL!	#NULL!	#NULL!	#NULL!	#NULL!	#NULL!	#NULL!	#NULL!	No anaemia	NVD	38	Male	3290
40	1	Puttlam	11.4	Sinhala	Grade 6-10	Unemployed	25000-50000	No	4.03	11.7	34.4	85.3	29	34	10.8	341	30.4	97.6	0	2.4	0	#NULL!	#NULL!	No Thalassaemia	No Diagnosis	EL-LSCS	37	Female	2770
29	1	Gampaha	11.2	Tamil	Grade 6-10	Unemployed	25000-50000	No	4.38	12.7	37.5	85.6	29	33.9	10.8	235	#NULL!	#NULL!	#NULL!	#NULL!	#NULL!	#NULL!	#NULL!	#NULL!	No anaemia	EM-LSCS	39	Female	2810
36	2	Gampaha	11.2	Sinhala	Higher	Lower Professional	50000-100000	No	4.15	12.1	35.5	85.5	29.1	34.1	11.8	307	#NULL!	#NULL!	#NULL!	#NULL!	#NULL!	#NULL!	#NULL!	#NULL!	No anaemia	NVD	40	Female	3240
24	1	Gampaha	11.3	Sinhala	Grade 6-10	Unemployed	25000-50000	No	5.5	10.6	35.3	64.2	19.2	29.9	12.5	322	18.5	94.1	0	4.9	0	Beta thalassaemia Trait	#NULL!	Beta thalassaemia Trait	Borderline IDA + Beta Thal trait	EM-LSCS	40	Female	2340
35	3	Gampaha	10.4	Sinhala	A/L	Unemployed	50000-100000	No	4.14	12.2	35.3	85.4	29.5	34	9.91	347	#NULL!	#NULL!	#NULL!	#NULL!	#NULL!	#NULL!	#NULL!	#NULL!	No anaemia	NVD	38	Male	2645
29	2	Gampaha	11.5	Sinhala	Grade 6-10	Unemployed	10000-25000	No	4.56	12.6	37	81.1	27.5	33.9	11.7	285	#NULL!	#NULL!	#NULL!	#NULL!	#NULL!	#NULL!	#NULL!	#NULL!	No anaemia	NVD	38	Male	3025
20	1	Badulla	11.3	Sinhala	Grade 6-10	Unemployed	10000-25000	No	4.63	13.1	37.5	80.9	28.2	34.9	10.2	267	#NULL!	#NULL!	#NULL!	#NULL!	#NULL!	#NULL!	#NULL!	#NULL!	No anaemia	NVD	40	Female	3635
33	1	Kandy	11.4	Sinhala	Higher	Higher Professional	50000-100000	No	4.48	10.9	35.2	78.6	24.4	31	13.4	267	6.3	97.9	0	2.1	0	#NULL!	#NULL!	No Thalassaemia	IDA	NVD	33	Male	2235
29	2	Gampaha	9	Sinhala	Grade 6-10	Unemployed	10000-25000	No	4.98	13	38.4	77.2	26.1	33.8	11.6	301	#NULL!	93.9	0	1.8	0	#NULL!	#NULL!	No Thalassaemia	No Diagnosis	NVD	38	Male	3165
24	1	Gampaha	11.3	Sinhala	A/L	Unemployed	25000-50000	No	4.16	12.1	36.6	88.1	29.1	33	10.9	356	#NULL!	#NULL!	#NULL!	#NULL!	#NULL!	#NULL!	#NULL!	#NULL!	No anaemia	NVD	39	Male	3935
33	1	Kurunagala	11.3	Sinhala	Grade 6-10	Unemployed	10000-25000	No	4.43	12.6	36.5	82.5	28.4	34.4	10.6	356	#NULL!	#NULL!	#NULL!	#NULL!	#NULL!	#NULL!	#NULL!	#NULL!	No anaemia	NVD	37	Female	2685
27	1	Gampaha	11.2	Sinhala	Grade 6-10	Unemployed	25000-50000	No	4.75	10.5	34.3	72.3	22.2	30.7	13	227	6.8	97.6	0	2.4	0	#NULL!	Alpha 3.7/ AlphaAlpha HETERO	Alpha 3.7/ AlphaAlpha HETERO	IDA + Alpha 3.7 HETERO	NVD	37	Female	2080
32	3	Gampaha	10.1	Sinhala	A/L	Unemployed	25000-50000	No	4.18	11.6	34.6	82.9	27.8	33.5	11.2	308	51.8	97.5	0	2.5	0	#NULL!	#NULL!	No Thalassaemia	No Diagnosis	EM-LSCS	40	Female	3315
32	1	Kurunagala	11.2	Sinhala	A/L	Unemployed	25000-50000	No	4.79	13.1	38.6	80.6	27.3	33.9	11.1	179	#NULL!	#NULL!	#NULL!	#NULL!	#NULL!	#NULL!	#NULL!	#NULL!	No anaemia	EL-LSCS	41	Female	3795
29	2	Gampaha	11.3	Sinhala	Grade 6-10	Unemployed	25000-50000	No	4.66	12.2	37	79.4	26.2	33	11	203	#NULL!	97.3	0	2.7	0	#NULL!	Alpha 3.7/ AlphaAlpha HETERO	Alpha 3.7/ AlphaAlpha HETERO	Alpha 3.7 HETERO	NVD	39	Female	3225
28	1	Gampaha	11.5	Sinhala	A/L	Unemployed	25000-50000	No	4.14	12.4	35.8	86.5	29.9	34.6	10.6	349	#NULL!	#NULL!	#NULL!	#NULL!	#NULL!	#NULL!	#NULL!	#NULL!	No anaemia	NVD	40	Male	2955
35	2	Gampaha	11	Sinhala	A/L	Unemployed	10000-25000	No	4.07	11.1	33.5	82.4	27.2	33	11.5	417	25.5	97.3	0	2.7	0	#NULL!	#NULL!	No Thalassaemia	Borderline IDA	EL-LSCS	40	Male	3650
33	2	Gampaha	11.3	Tamil	A/L	Unemployed	25000-50000	No	4.34	12.8	36.8	84.9	29.5	34.8	11	215	#NULL!	#NULL!	#NULL!	#NULL!	#NULL!	#NULL!	#NULL!	#NULL!	No anaemia	NVD	37	Female	3045
32	1	Gampaha	11.4	Sinhala	Higher	Higher Professional	>100000	No	4.77	12.1	37.6	79	25.3	32.1	13.4	269	#NULL!	97.3	0	2.4	0	#NULL!	#NULL!	No Thalassaemia	No Diagnosis	NVD	38	Male	3455
32	1	Gampaha	11.4	Sinhala	Grade 6-10	Unemployed	25000-50000	Yes	4.12	12.4	36.3	88.1	30.1	34.2	10.8	188	#NULL!	#NULL!	#NULL!	#NULL!	#NULL!	#NULL!	#NULL!	#NULL!	No anaemia	EM-LSCS	37	Male	2865
30	2	Kurunagala	11.4	Sinhala	A/L	Unemployed	25000-50000	No	5.12	12.2	38.4	75	23.8	31.8	11.3	231	#NULL!	96	0	4	0	Beta thalassaemia Trait	Alpha 3.7/ AlphaAlpha HETERO	Beta Thal trait + Alpha 3.7/AlphaAlpha HETERO	Beta Thal trait + Alpha 3.7 HETERO	EM-LSCS	32	#NULL!	#NULL!
29	1	Gampaha	11	Sinhala	Grade 6-10	Unemployed	25000-50000	No	5.28	13.4	40.6	76.9	25.3	32.9	10.6	291	#NULL!	97.9	0	2.1	0	#NULL!	Alpha 3.7/ AlphaAlpha HETERO	Alpha 3.7/ AlphaAlpha HETERO	Alpha 3.7 HETERO	NVD	37	Male	2770
